# Supplementary material for: Synthesis, In Silico and In Vivo Toxicity Assessment of Functionalized Pyridophenanthridinones via Sequential MW-Assisted Intramolecular Friedel-Crafts Alkylation and Direct C–H Arylation
Source: Molecules. 2022 Nov 22;27(23):8112. doi: 10.3390/molecules27238112 (PMC9741109; doi:10.3390/molecules27238112)
Supplement: Supplementary file 1 [file molecules-27-08112-s001.zip]

Archive with 1 entries (1 files):
- molecules-2005088-supplementary.pdf
